# Supplementary material for: Molecular Detection of Metronidazole and Tetracycline Resistance Genes in Helicobacter pylori-Like Positive Gastric Samples from Pigs
Source: Antibiotics (Basel). 2023 May 13;12(5):906. doi: 10.3390/antibiotics12050906 (PMC10215371; doi:10.3390/antibiotics12050906)
Supplement: Supplementary file 1 [file antibiotics-12-00906-s001.zip]

Archive with 1 entries (1 files):
- antibiotics-2390066-supplementary.pdf
